# Supplementary material for: The Immunogenicity of Glutaraldehyde Inactivated PTx Is Determined by the Quantity of Neutralizing Epitopes
Source: Vaccines (Basel). 2025 Jul 31;13(8):817. doi: 10.3390/vaccines13080817 (PMC12390169; doi:10.3390/vaccines13080817)
Supplement: Supplementary file 1 [file vaccines-13-00817-s001.zip]

Archive with 2 entries (2 files):
- supplementary data.xlsx
- vaccines-3758373-supplementary.pdf
