# Supplementary material for: The Immunogenicity of Glutaraldehyde Inactivated PTx Is Determined by the Quantity of Neutralizing Epitopes
Source: Vaccines (Basel). 2025 Jul 31;13(8):817. doi: 10.3390/vaccines13080817 (PMC12390169; doi:10.3390/vaccines13080817)
Supplement: Supplementary file 1 [file vaccines-13-00817-s001.zip › supplementary data.xlsx]

## Sheet: serum IgG titer -original data
Titer of anti-IgG triggered by different aP1 preparations
	Exp#1				Exp#2				Exp#3						Exp#4						Exp#5						Exp#6
Number of Mice	aP1 lot #1	#2	#3	#4	#5	#6	#7	#8	#9	#10	#11	#12	#13	#14	#15	#16	#17	#18	#19	#20	#21	#22	#23	#24	#25	#26	#27	#28	#29	#30	#31	#32
	S17-8h	S17-12h	S17-16h	S17-20h	S18-8h	S18-12h	S18-16h	S18-20h	0.05%-4h	0.10%-4h	0.20%-4h	0.50%-4h	0.70%-4h	1.00%-4h	0.05%-24h	0.10%-24h	0.20%-24h	0.50%-24h	0.70%-24h	1.00%-24h	0.05%-4h	0.10%-4h	0.20%-4h	0.50%-4h	0.70%-4h	1.00%-4h	0.05%-24h	0.10%-24h	0.20%-24h	0.50%-24h	0.70%-24h	1.00%-24h
1	Neg	1144.49	660.126	838.681	746.903	1093.56	629.287	364.651	652.165	1461.42	803.005	134.266	896.009	110.109	620.575	278.163	1728.32	346.202	398.659	157.908	720.327	3783.6	1931.62	495.113	Neg	1733.64	1693.5	1235.16	811.232	564.209	961.872	Neg
2	304.048	739.037	788.945	Neg	Neg	919.339	429.904	190.675	1786	381.228	225.226	609.518	1175.97	322.815	1257.97	1148.09	454.996	342.87	221.869	223.895	960.147	1474.97	88.3938	768.1	458.036	251.195	813.326	474.223	430.28	130.455	1394.12	1240.75
3	Neg	123.541	835.029	886.919	1288.15	1828.21	390.042	197.895	760.792	427.227	745.116	562.181	406.377	401.604	586.814	470.943	661.341	205.068	77.0025	460.064	651.345	978.104	1149.99	Neg	648.991	617.399	514.789	439.516	655.216	410.927	774.971	501.4
4	785.485	312.656	708.252	1675.01	675.09	816.867	517.996	280.778	814.707	171.086	532.644	331.139	606.657	433.57	300.764	1039.43	860.808	295.825	150.992	72.2682	1676.68	1552.17	474.557	741.139	297.61	551.654	1055.76	1741.9	448.484	406.166	963.138	323.51
5	454.286	780.069	367.604	2037.47	649.611	258.973	671.921	201.716	1278.61	523.224	593.583	172.598	252.151	183.799	1120.76	1093.95	255.393	180.223	292.347	74.1021	741.696	838.562	526.268	Neg	648.991	Neg	686.021	426.384	868.136	703.062	654.038	585.915
6	747.667	1878.59	683.051	1513.14	Neg	1510.37	1497.11	246.986	677.014	539.585	334.072	777.547	539.809	682.639	1035.64	358.432	417.971	74.8237	174.618	544.506	1075.31	441.178	Neg	1087.94	163.867	192.225	2147.74	Neg	516.536	146.974	783.742	400.374
7	415.614	965.252	1275.07	1046.04	428.503	756.002	547.763	246.64	698.079	338.627	1409.61	384.668	789.957	337.868	852.155	1481.11	439.826	114.357	499.089	999.388	573.326	714.483	2194.28	720.393	Neg	Neg	1372.89	211.485	332.861	894.135	484.647	265.6
8	Neg	452.359	1367.18	512.669	712.092	667.326	Neg	180.58	206.315	975.403	462.941	Neg	513.233	432.879	465.349	517.695	930.004	Neg	139.171	12.3497	1373.51	398.931	Neg	721.031	667.72	464.133	358.837	582.764	672.954	821.299	526.379	728.538
9	827.631	305.586	167.703	883.14	1224.81	843.762	367.981	396.579	320.426	709.349	Neg	539.533	170.19	124.534	Neg	1387.17	249.177	142.586	224.81	110.196	1094.61	2026.33	Neg	743.172	163.895	285.738	1966.54	239.758	1258.44	869.038	280.941	767.768
10	692.235	631.239	505.332	418.195	577.616	Neg	412.088	Neg	1022.44	639.949	Neg	469.363	282.016	138.089	Neg	Neg	607.661	190.47	65.5084	Neg	707.49	942.033	719.98	181.366	Neg	Neg	1065.83	528.398	353.956	472.989	439.989	339.773
GMT	569.021	576.178	639.422	970.079	741.191	857.238	549.49	246.821	703.015	529.236	557.177	387.973	482.793	268.58	708.396	738.327	558.631	188.577	187.499	158.879	904.711	1054.83	693.916	618.692	374.317	450.761	1013.09	524.138	583.68	455.344	662.056	511.179
Logarithmic conversion	Exp#1				Exp#2				Exp#3						Exp#4						Exp#5						Exp#6
Number of Mice	aP1 lot #1	#2	#3	#4	#5	#6	#7	#8	#9	#10	#11	#12	#13	#14	#15	#16	#17	#18	#19	#20	#21	#22	#23	#24	#25	#26	#27	#28	#29	#30	#31	#32
	S17-8h	S17-12h	S17-16h	S17-20h	S18-8h	S18-12h	S18-16h	S18-20h	0.05%-4h	0.10%-4h	0.20%-4h	0.50%-4h	0.70%-4h	1.00%-4h	0.05%-24h	0.10%-24h	0.20%-24h	0.50%-24h	0.70%-24h	1.00%-24h	0.05%-24h	0.10%-24h	0.20%-24h	0.50%-24h	0.70%-24h	1.00%-24h	0.05%-24h	0.10%-24h	0.20%-24h	0.50%-24h	0.70%-24h	1.00%-24h
1	-	3.05861	2.81963	2.9236	2.87326	3.03884	2.79885	2.56188	2.81436	3.16478	2.90472	2.12796	2.95231	2.04182	2.79279	2.4443	3.23762	2.53933	2.6006	2.1984	2.85753	3.57791	3.28592	2.6947	-	3.23896	3.22879	3.09172	2.90915	2.75144	2.98312	-
2	2.48294	2.86867	2.89705	-	-	2.96348	2.63337	2.28029	3.25188	2.58118	2.35262	2.78499	3.0704	2.50895	3.09967	3.05998	2.65801	2.53513	2.3461	2.35004	2.98234	3.16878	1.94642	2.88542	2.6609	2.40001	2.91026	2.67598	2.63375	2.11546	3.1443	3.09368
3	-	2.09181	2.9217	2.94788	3.10997	3.26203	2.59111	2.29643	2.88127	2.63066	2.87222	2.74988	2.60893	2.6038	2.7685	2.67297	2.82043	2.3119	1.8865	2.66282	2.81381	2.99038	3.0607	-	2.81224	2.79057	2.71163	2.64297	2.81638	2.61376	2.88929	2.70018
4	2.89514	2.49507	2.85019	3.22402	2.82936	2.91215	2.71433	2.44836	2.911	2.23321	2.72644	2.52001	2.78294	2.63706	2.47823	3.0168	2.93491	2.47103	2.17895	1.85895	3.22445	3.19094	2.67629	2.8699	2.47365	2.74167	3.02357	3.24102	2.65175	2.6087	2.98369	2.50989
5	2.65733	2.89213	2.56538	3.30909	2.81265	2.41325	2.82732	2.30474	3.10674	2.71869	2.77348	2.23704	2.40166	2.26434	3.04951	3.039	2.40721	2.25581	2.4659	1.86983	2.87023	2.92354	2.72121	-	2.81224	-	2.83634	2.6298	2.93859	2.84699	2.8156	2.76783
6	2.87371	3.27383	2.83445	3.17988	-	3.17908	3.17525	2.39267	2.8306	2.73206	2.52384	2.89073	2.73224	2.83419	3.01521	2.55441	2.62115	1.87404	2.24209	2.736	3.03153	2.64461	-	3.03661	2.21449	2.28381	3.33198	-	2.7131	2.16724	2.89417	2.60247
7	2.61869	2.98464	3.10553	3.01955	2.63195	2.87852	2.73859	2.39206	2.8439	2.52972	3.1491	2.58509	2.8976	2.52875	2.93052	3.17059	2.64328	2.05826	2.69818	2.99973	2.7584	2.85399	3.34129	2.85757	-	-	3.13764	2.32528	2.52226	2.9514	2.68543	2.42423
8	-	2.65548	3.13583	2.70984	2.85254	2.82434	-	2.25667	2.31453	2.98918	2.66553	-	2.71031	2.63637	2.66778	2.71407	2.96848	-	2.14355	1.09166	3.13783	2.6009	-	2.85795	2.82459	2.66664	2.5549	2.76549	2.82799	2.9145	2.7213	2.86245
9	2.91784	2.48513	2.22454	2.94603	3.08807	2.92622	2.56583	2.59833	2.50573	2.85086	-	2.73202	2.23093	2.09529	-	3.14213	2.39651	2.15408	2.35182	2.04217	3.03926	3.30671	-	2.87109	2.21457	2.45597	3.2937	2.37977	3.09983	2.93904	2.44862	2.88523
10	2.84025	2.80019	2.70358	2.62138	2.76164	-	2.61499	-	3.00964	2.80615	-	2.67151	2.45027	2.14016	-	-	2.78366	2.27983	1.8163	-	2.84972	2.97407	2.85732	2.25856	-	-	3.02769	2.72296	2.54895	2.67485	2.64344	2.53119
GMT	2.75063	2.74073	2.79379	2.97897	2.86607	2.92379	2.73458	2.38959	2.83475	2.71251	2.73647	2.57691	2.67185	2.41502	2.84314	2.85643	2.73626	2.2654	2.25671	2.12269	2.95307	3.01007	2.80348	2.78204	2.56026	2.63822	2.99568	2.70549	2.76066	2.64183	2.81431	2.7011
STD	0.168152	0.339555	0.264493	0.22801	0.159822	0.241438	0.187316	0.123565	0.271712	0.257178	0.243584	0.255881	0.263518	0.272677	0.212889	0.272611	0.259193	0.223631	0.283113	0.5747	0.151315	0.298353	0.472322	0.234081	0.274582	0.318706	0.254924	0.295653	0.184981	0.300957	0.201615	0.215009
Mean	2.75513	2.76056	2.80579	2.98681	2.86993	2.9331	2.73996	2.39238	2.84696	2.72365	2.74599	2.5888	2.68376	2.42907	2.85028	2.86825	2.74713	2.27549	2.273	2.20107	2.95651	3.02318	2.84131	2.79147	2.57324	2.65395	3.00565	2.71945	2.76617	2.65834	2.82089	2.70857
95％confidence	0.104219	0.210454	0.163932	0.14132	0.0990567	0.149642	0.116097	0.0765849	0.168406	0.159397	0.150972	0.158594	0.163327	0.169004	0.131947	0.168963	0.160647	0.138605	0.175472	0.356196	0.0937845	0.184918	0.292743	0.145083	0.170184	0.197532	0.158	0.183244	0.11465	0.186531	0.12496	0.133262
Upper limit of CI	2.85935	2.97101	2.96972	3.12813	2.96899	3.08274	2.85606	2.46897	3.01537	2.88305	2.89697	2.74739	2.84709	2.59808	2.98222	3.03721	2.90777	2.41409	2.44847	2.55726	3.05029	3.2081	3.13405	2.93656	2.74342	2.85148	3.16365	2.90269	2.88083	2.84487	2.94585	2.84183
lower limit of CI	2.65091	2.5501	2.64186	2.84549	2.77087	2.78346	2.62386	2.3158	2.67856	2.56425	2.59502	2.43021	2.52043	2.26007	2.71833	2.69929	2.58648	2.13688	2.09753	1.84487	2.86273	2.83827	2.54856	2.64639	2.40306	2.45641	2.84765	2.5362	2.65152	2.47181	2.69594	2.57531
Upper limit of CI（1e10）	723.349	935.43	932.65	1343.16	931.08	1209.88	717.889	294.42	1036.03	763.918	788.797	558.978	703.215	396.348	959.894	1089.46	808.671	259.475	280.848	360.797	1122.78	1614.73	1361.6	864.086	553.89	710.359	1457.64	799.264	760.02	699.634	882.785	694.759
lower limit of CI（1e10）	447.619	354.897	438.385	700.628	590.029	607.379	420.594	206.918	477.044	366.65	393.569	269.282	331.462	181.999	522.791	500.363	385.903	137.052	125.178	69.9634	728.996	689.073	353.642	442.988	252.962	286.032	704.123	343.717	448.254	296.352	496.518	376.107
Note: "S17-8h,S17-12h,S17-16h,S17-20h" &"S18-8h,S18-12h,S18-16h,S18-20h" represent different aP vaccine candidates containing various PTd preparations detoxified for different times and "0.05%-4h.0.20%-4h,0.50%-4h,0.70%-4h,0.10%-4h,0.05%-24h.0.20%-24h,0.50%-24h,0.70%-24h,0.10%-24h" represent different aP vaccine candidates containing various PTd preparations detoxified for varying concentrations …
